# Supplementary material for: When cancer reaches the heart: a rare presentation of cardiac metastasis with atrioventricular block and left ventricular outflow tract obstruction
Source: Eur Heart J Case Rep. 2024 Dec 7;8(12):ytae654. doi: 10.1093/ehjcr/ytae654 (PMC11664016; doi:10.1093/ehjcr/ytae654)
Supplement: ytae654_Supplementary_Data [file ytae654_supplementary_data.zip]

Archive with 4 entries (4 files):
- PLAX.colour.avi
- PLAX.mp4.mp4
- 4ch.avi
- 4ch.colour.avi
